# Supplementary material for: The role of titanium surface micromorphology in MG-63 cell motility during osteogenesis
Source: Sci Rep. 2022 Jun 15;12:9971. doi: 10.1038/s41598-022-13854-2 (PMC9200830; doi:10.1038/s41598-022-13854-2)
Supplement: Supplementary file 7 — Supplementary Information 3. [file 41598_2022_13854_MOESM7_ESM.xls]

## Sheet: CMV CMA CA CMD 
Groups	CMV(μm/s)	CMA(μm/s2)	TIMES	Cell attachment nμmber(CA)	CMD	Distance
T	11.92	-0.77	30min	1792	horizontal	0~20μm
T	87.22	-19.58	30min	2006	away	0~20μm
T	120.32	-26.67	30min	2197	away	0~20μm
T	65.21	6.48	30min	1951	horizontal	0~20μm
T	6.75	19.71	30min	1759	horizontal	0~20μm
T	4.11	12.24	30min	1494	horizontal	0~20μm
T	15.65	1.32	30min	2020	horizontal	0~20μm
T	24.22	5.87	45min	2128	horizontal	0~20μm
T	37.22	24.35	45min	1621	horizontal	0~20μm
T	32.29	2.89	45min	1750	horizontal	0~20μm
T	7.6	14.4	45min	2129	horizontal	0~20μm
T	18.58	-169.92	45min	2019	horizontal	0~20μm
T	68.85	2.63	45min	1665	horizontal	0~20μm
T	14.59	-8.7	45min	1805	towards	21~100μm
T	62.61	1.72	45min	2216	horizontal	21~100μm
T	19.72	0	60min	1932	horizontal	21~100μm
T	26.8	4.04	60min	1865	horizontal	21~100μm
T	46.85	-51.17	60min	1695	horizontal	21~100μm
T	140.81	17.47	60min	2330	horizontal	21~100μm
T	27.32	9.72	60min	1818	horizontal	21~100μm
T	99.21	3.43	60min	1421	horizontal	101~200μm
T	130.88	16.31	90min	1750	towards	101~200μm
T	24.29	141.56	90min	2074	towards	101~200μm
T	179.1	185.08	90min	2074	towards	101~200μm
T	148.33	160.78	90min	1643	towards	101~200μm
T	127.36	13.13	90min	1750	towards	101~200μm
T	43.99	3.06	90min	2317	towards	101~200μm
T	8.14	21.19	90min	1831	towards	>200μm
C	183.84	-40.79	30min	780	away	0~20μm
C	170.31	2.04	30min	1325	horizontal	0~20μm
C	265.37	-29.43	30min	2002	horizontal	0~20μm
C	207.76	-82.77	30min	1356	horizontal	0~20μm
C	371.82	4.74	30min	668	horizontal	0~20μm
C	190.76	-42.48	30min	1275	away	0~20μm
C	29.11	-142.67	45min	1832	horizontal	0~20μm
C	298.58	92.58	45min	1222	horizontal	0~20μm
C	110.3	41.07	45min	713	towards	0~20μm
C	99.32	378.78	45min	1411	horizontal	21~100μm
C	148.48	450.52	60min	2062	towards	21~100μm
C	184.78	31.82	60min	1375	away	21~100μm
C	23.34	1.84	60min	735	horizontal	21~100μm
C	60.89	23.75	60min	1189	towards	21~100μm
C	62.89	-45.06	60min	1772	towards	101~200μm
C	162.57	122.82	60min	1203	towards	101~200μm
C	51.1	124.44	60min	724	away	101~200μm
C	18.62	-18.2	60min	1434	towards	101~200μm
C	16.01	26.61	60min	1917	away	101~200μm
C	222.66	-2.33	90min	1289	towards	101~200μm
C	210.26	0	90min	705	towards	101~200μm
C	193.54	-13.26	90min	1166	away	>200μm
C	138.82	-18.92	90min	1917	away	>200μm

## Sheet: IOP
Groups	before(mmHg)	3d(mmHg)	1w(mmHg)	2w(mmHg)	4w(mmHg)	6w(mmHg)
T	10.49	22.3	37.6	44.8	26.01	23.24
T	13.1	26.5	42.9	39.24	24.75	25.5
T	10.22	26.5	36.59	44.33	26.04	19.96
C	12.52	20.9	45.1	42.11	11.61	24.01
C	15.34	18.47	36.82	35.4	16.2	29.5
C	11.92	18.53	36.28	46.06	12.12	30.1

## Sheet: BIC
Groups	3d(%)	1w(%)	2w(%)	4w(%)	6w(%)
T	0.19	0.58	7.62	15.42	36.65
T	0.25	0.84	13.22	21.99	49.42
T	0.3	0.95	8.13	20.57	43.33
T	0.14	0.62	14.1	18.46	40.58
T	0.27	0.66	8.83	21.76	44.37
C	0.1	1.9	8.05	9.42	11.05
C	0.21	1.54	9.58	8.38	14.23
C	0.23	1.42	6.9	13.15	15.01
C	0.11	2.83	6.23	11.26	9.95
C	0.1	2.86	4.64	11.49	11.16

## Sheet: LBPI
	before	3d	1w	2w	4w	6w
T	99.51	64	23.01	79.22	42	20.7
T	86	73.2	36	102.34	45	25.06
T	102.66	73.5	30.41	97.4	28.4	26.1
T	123.1	66.7	28.88	110.1	34.01	32.33
T	118.2	85	34.52	105.05	44.48	27.1
T	92.9	59.2	45.66	112.88	40.23	24.54
T	91.01	90.3	21.33	81.3	30.7	30
T	93.48	74.7	26.5	89.6	42.6	26.08
T	129.23	55.91	43.31	96.37	32.42	22.72
C	127.3	89.1	58.43	42.02	88.15	50.03
C	128.48	95.42	52.18	45.39	105.2	37
C	98.7	87.25	54.09	43.5	99.7	42.9
C	88	111.34	43	48	102.22	49.66
C	108.29	114.29	55.26	51.46	90	53.78
C	138.07	97.65	62.39	51.7	93.35	30.5
C	135.11	78.88	54.11	57.23	100.02	48.04
C	94.3	120.05	61.4	56.8	110.4	55
C	79.58	70.92	46.94	43.37	104.75	53.39

## Sheet: MVD
	3d	1w	2w	4w	6w
T	3.5	5.21	5.87	6.99	8.4
T	4.2	4.4	6.16	7.7	6.9
T	3.64	4.64	6	7.48	6.36
T	4.01	5.75	9.25	10.2	8.92
T	5.73	6.3	7.38	9.12	9.6
T	4.21	5.05	8.75	9.48	10.01
T	4.36	4.92	7.47	7.3	7.8
T	5.08	5.34	8.5	8.84	8.85
T	4.24	4.92	8.12	7.86	8.13
C	3.79	5.7	5.19	6.09	11.6
C	4.54	4.8	6.3	5.33	9.81
C	4.3	5.31	6.39	6.46	10.66
C	4.66	6.8	7.7	9.3	13.24
C	4.3	7.2	8.1	8	16.5
C	4.93	6.94	7.12	7.39	14.51
C	3.9	6.03	6.11	5.99	11.7
C	4.5	6.6	5.45	5.7	14.9
C	4.05	6.15	5.15	5.77	12.55

## Sheet: Surface morphology
	Ssk	Sa(μm)	Contact angle(°)	Hydrogen content(ppm)	Sv(μm)	Sq(μm)	Zeta potential(mV)
T	0.98	1.2	63.9	115	1.47	0.96	-21										1.372	1.47		-21.22	-22.15
T	0.96	1.19	68.6	143	1.44	0.88	-20.1										1.5	1.44		-23.05	-23.31
T	0.94	1.17	74.1	123	1.39	1.23	-22.2										1.13	1.39		-24.087	-24.33
T	0.89	1.11	73.9	150	1.6	1.06	-20										1.26	1.6		-20.63	-24.86
T	0.88	1.07	73.2	131	1.58	1.21	-25										1.51	1.58		-19.79	-25.09
T	0.87	0.97	71.7	130	1.25	0.9	-22.05										0.97	1.25		-22.81	-24.15
T	0.87	0.95	66.3	129	1.46	0.85	-20										1.45	1.46		-23.34	-24.93
T	0.87	0.92	75.7	145	1.54	1.01	-15										1.36	1.54		-22.57	-24.33
T	0.86	0.92	73.8	113	1.72	1.17	-18.35										1.42	1.72		-22.63	-23.87
T	0.86	0.92	71.5	140	1.63	0.97	-20										1.3	1.63		-23.41	-26.3
T	0.86	0.92	66.1	142	1.39	0.79	-18.1										1.64	1.39		-25.92	-25.19
T	0.84	0.84	66.5	133	1.48	1.09	-20.2										1.44	1.48		-19.44	-26.73
T	0.83	0.81	67.8	134	1.33	1.33	-20										1.39	1.33		-20.1	-28.54
T	0.83	0.81	70.9	141	1.33	0.98	-22.1										1.42	1.33		-23.32	-25.06
T	0.82	0.78	79.3	137	1.51	1.11	-20.2										1.43	1.51		-20.43	-22.72
T	0.81	0.77	70	147	1.39	0.93	-25.6										1.28	1.39		-21.55	-25.94
T	0.79	0.77	70.9	114	1.54	1.04	-20.1										1.33	1.54		-22.04	-23.05
T	0.79	0.74	72	129	1.72	1.39	-20.2										1.4	1.72		-22.94	-24.17
T	0.79	0.73	67.7	116	1.57	0.99	-14.4										1.55	1.57		-24.1	-24.66
T	0.78	0.71	70.9	140	1.62	1.25	-20.1										1.62	1.62		-25.35	-25.56
T	0.78	0.67	74.2	121	1.36	1.17	-20.2										1.58	1.36		-23.3	-26.43
T	0.78	0.67	68.9	145	1.5	1.22	-23.7										1.46	1.5		-19.21	-27.91
T	0.76	0.6	68.1	122	1.47	0.86	-14.7										1.4	1.47		-19.36	-25.8
T	0.76	0.57	71.6	126	1.56	1.1	-24.2											1.56			-25.01
T	0.75	0.56	70.1	115	1.73	0.88	-16.3											1.73			-23.62
T	0.75	0.53	73.7	122	1.54	0.92	-18.1											1.54			-25.08
T	0.72	0.49	72.9	142	1.212	1.27	-20.2											1.212			-27.41
T	0.66	0.48	70.9	151	1.5	1.09	-25.5											1.5			-26.15
C	-0.24	0.91	100.45	262	1.372	0.66	-27.46
C	-0.25	0.9	75.27	273	1.5	0.95	-22.56
C	-0.25	0.8	104.24	304	1.13	0.52	-17.66
C	-0.25	0.71	76.64	268	1.26	0.77	-22.46
C	-0.26	0.71	74.51	261	1.51	0.6	-26.66
C	-0.27	0.7	115.54	255	0.97	0.88	-18.56
C	-0.27	0.7	83.33	267	1.45	0.97	-22.46
C	-0.28	0.7	67.31	310	1.36	0.69	-21.33
C	-0.29	0.64	114.89	314	1.42	0.73	-26.3
C	-0.29	0.62	87.14	308	1.3	0.74	-22.46
C	-0.29	0.6	97.27	311	1.64	1.05	-23.89
C	-0.31	0.56	80.89	305	1.44	1	-19.02
C	-0.31	0.56	71.53	288	1.39	0.81	-30.45
C	-0.32	0.56	78.89	269	1.42	0.79	-22.56
C	-0.33	0.51	82.25	299	1.43	0.83	-22.66
C	-0.33	0.51	96.96	315	1.28	0.76	-14.47
C	-0.33	0.5	120.89	300	1.33	0.55	-22.56
C	-0.33	0.49	123.89	287	1.4	1.17	-27.98
C	-0.34	0.42	79.89	278	1.55	0.73	-19.81
C	-0.35	0.41	104.89	259	1.62	0.81	-22.56
C	-0.35	0.4	77.81	306	1.58	0.51	-17.34
C	-0.36	0.38	73.89	302	1.46	0.77	-25.11
C	-0.36	0.31	74.89	260	1.4	0.67	-22.56

## Sheet: BMD
	before(g/cm3)	3d(g/cm3)	1w(g/cm3)	2w(g/cm3)	4w(g/cm3)	6w(g/cm3)
T	0.48935	0.52203	0.496	0.49434	0.57776	0.57566
T	0.55779	0.43503	0.559	0.64015	0.75779	0.83827
T	0.62623	0.68164	0.609	0.79633	0.70955	0.90509
C	0.51245	0.52094	0.487	0.54389	0.5502	0.54114
C	0.54311	0.3855	0.651	0.77861	0.81264	1.0998
C	0.61622	0.61578	0.539	0.66209	0.74018	0.96948

## Sheet: BS-BV
	before(%)	3d	1w	2w	4w	6w
T	4.17395	169.451	191.09	98.3185	89.6477	93.0817
T	3.89022	70.3457	67.1236	59.559	61.5037	47.9526
T	4.42108	58.6461	53.9818	51.11	60.9326	40.1041
C	4.078	189.589	86.59	85.4053	97.8575	101.257
C	3.8891	70.4164	71.6777	68.8742	53.1151	38.3699
C	4.5122	57.8633	70.756	62.2096	59.3867	44.4124

## Sheet: BV-TV
	before(%)	3d(%)	1w(%)	2w(%)	4w(%)	6w(%)
T	67.6619	11.6226	10.8984	11.834	13.1165	8.19921
T	62.5559	5.33867	4.77532	7.93737	7.50936	13.5671
T	57.4623	7.55393	7.75324	11.1956	8.00881	14.4096
C	59.239	10.5734	13.9104	13.3501	10.9258	6.83489
C	61.0902	4.76905	4.37899	5.01576	9.95309	18.0468
C	62.2388	6.48162	4.76596	8.14645	7.29297	16.4517

## Sheet: DA
	before	3d	1w	2w	4w	6w
T	0.93042	1.5186	1.46967	1.24399	1.23828	1.18129
T	0.84149	1.23891	1.15933	1.20142	1.11015	1.22001
T	1.5225	1.28229	1.14971	1.3008	1.15426	1.23328
C	0.97646	1.45501	1.16751	1.25103	1.24117	1.20996
C	1.122	1.20037	1.10226	1.1236	1.14307	1.22318
C	0.91711	1.14357	1.15498	1.12213	1.13495	1.19482

[truncated: 4 more sheets: SMI, Tb.N, Tb.th, Tb.sp]
